# Supplementary material for: Toxoplasma gondii infection induces extracellular vesicle miRNAs in synaptic plasticity and neural mechanisms
Source: Extracell Vesicles Circ Nucl Acids. 2026 Jan 9;7(1):1–15. doi: 10.20517/evcna.2025.34 (PMC13074276; doi:10.20517/evcna.2025.34)
Supplement: Supplementary file 1 [file evcna-7-1-1-SupplementaryMaterials.zip]

Archive with 2 entries (2 files):
- evcna6034-Supplementary Data.xlsx
- evcna6034-SupplementaryMaterials.pdf
