# Supplementary material for: Toxoplasma gondii infection induces extracellular vesicle miRNAs in synaptic plasticity and neural mechanisms
Source: Extracell Vesicles Circ Nucl Acids. 2026 Jan 9;7(1):1–15. doi: 10.20517/evcna.2025.34 (PMC13074276; doi:10.20517/evcna.2025.34)
Supplement: Supplementary file 1 [file evcna-7-1-1-SupplementaryMaterials.zip › evcna6034-Supplementary Data.xlsx]

## Sheet: miR-4254
Gene Symbol	Gene Description
KHNYN	KH and NYN domain containing
SPOUT1	SPOUT domain containing methyltransferase 1
SEL1L	SEL1L, ERAD E3 ligase adaptor subunit
DNER	delta/notch like EGF repeat containing
UBA6	ubiquitin like modifier activating enzyme 6
DTNB	dystrobrevin beta
RNASEH2B	ribonuclease H2 subunit B
UROS	uroporphyrinogen III synthase
CSRNP2	cysteine and serine rich nuclear protein 2
CD300C	CD300c molecule
DLX3	distal-less homeobox 3
GPD1	glycerol-3-phosphate dehydrogenase 1
CELF5	CUGBP Elav-like family member 5
CHST11	carbohydrate sulfotransferase 11
CAMK1G	calcium/calmodulin dependent protein kinase IG
DOCK3	dedicator of cytokinesis 3
LIN28A	lin-28 homolog A
WBP1L	WW domain binding protein 1 like
CD44	CD44 molecule (Indian blood group)
TMCC2	transmembrane and coiled-coil domain family 2
TSNARE1	t-SNARE domain containing 1
SLC26A10	solute carrier family 26 member 10
PHC2	polyhomeotic homolog 2

## Sheet: mir-4287
Gene Symbol	Gene Description
ASIC1	acid sensing ion channel subunit 1
SRP54	signal recognition particle 54
BARX2	BARX homeobox 2
RIPK1	receptor interacting serine/threonine kinase 1
MAP1A	microtubule associated protein 1A
DTX4	deltex E3 ubiquitin ligase 4
RAP2A	RAP2A, member of RAS oncogene family
CPD	carboxypeptidase D
EDN1	endothelin 1
MAP2K6	mitogen-activated protein kinase kinase 6
NAA16	N(alpha)-acetyltransferase 16, NatA auxiliary subunit
DDX3X	DEAD-box helicase 3 X-linked
RP2	RP2, ARL3 GTPase activating protein
TOX2	TOX high mobility group box family member 2
DUSP6	dual specificity phosphatase 6
POU2F1	POU class 2 homeobox 1
ATG9A	autophagy related 9A
CSPG4	chondroitin sulfate proteoglycan 4
EDEM1	ER degradation enhancing alpha-mannosidase like protein 1
NUAK1	NUAK family kinase 1
TAF5	TATA-box binding protein associated factor 5
EPHA7	EPH receptor A7
KIAA1210	KIAA1210
RGCC	regulator of cell cycle
ROBO2	roundabout guidance receptor 2
LRP12	LDL receptor related protein 12
ZNF600	zinc finger protein 600
SMG7	SMG7, nonsense mediated mRNA decay factor
FAM117B	family with sequence similarity 117 member B
EPC1	enhancer of polycomb homolog 1
TOP1	DNA topoisomerase I
TMEM121B	transmembrane protein 121B
TMOD3	tropomodulin 3
NUDT13	nudix hydrolase 13

## Sheet: miR-4502
Gene Symbol	Gene Description
ZNF189	zinc finger protein 189
ZNF268	zinc finger protein 268
GRPEL2	GrpE like 2, mitochondrial
ZNF302	zinc finger protein 302
ZNF37A	zinc finger protein 37A
SPAG9	sperm associated antigen 9
FXR1	FMR1 autosomal homolog 1
FKTN	fukutin
CAVIN4	caveolae associated protein 4
LHFPL1	LHFPL tetraspan subfamily member 1
RAB3GAP2	RAB3 GTPase activating non-catalytic protein subunit 2
ZFP1	ZFP1 zinc finger protein
GABRA4	gamma-aminobutyric acid type A receptor alpha4 subunit
DNAJC24	DnaJ heat shock protein family (Hsp40) member C24
RB1CC1	RB1 inducible coiled-coil 1
MPP5	membrane palmitoylated protein 5
ZFP90	ZFP90 zinc finger protein
SAMD4A	sterile alpha motif domain containing 4A
SYNGR3	synaptogyrin 3
RBBP9	RB binding protein 9, serine hydrolase
NDUFAF5	NADH:ubiquinone oxidoreductase complex assembly factor 5
ZNF544	zinc finger protein 544
LMLN	leishmanolysin like peptidase
AADAT	aminoadipate aminotransferase
SULF1	sulfatase 1
PPP4R3B	protein phosphatase 4 regulatory subunit 3B
GPM6B	glycoprotein M6B
ZNF776	zinc finger protein 776
SLC4A8	solute carrier family 4 member 8
SLC8A2	solute carrier family 8 member A2
UBE2A	ubiquitin conjugating enzyme E2 A
HELZ	helicase with zinc finger
UGDH	UDP-glucose 6-dehydrogenase

## Sheet: miR-4645-3p
Gene Symbol	Gene Description
OLFM3	olfactomedin 3
AKT3	AKT serine/threonine kinase 3
CALM2	calmodulin 2
AP3B1	adaptor related protein complex 3 subunit beta 1
WDR45B	WD repeat domain 45B
NFYB	nuclear transcription factor Y subunit beta
ABL2	ABL proto-oncogene 2, non-receptor tyrosine kinase
DUSP8	dual specificity phosphatase 8
CHN2	chimerin 2
NRG1	neuregulin 1
ELK3	ELK3, ETS transcription factor
ATXN7	ataxin 7
TTC7B	tetratricopeptide repeat domain 7B
SYS1	SYS1, golgi trafficking protein
REEP5	receptor accessory protein 5
SCG2	secretogranin II
WDR64	WD repeat domain 64
MAGI2	membrane associated guanylate kinase, WW and PDZ domain containing 2
PIGA	phosphatidylinositol glycan anchor biosynthesis class A
SAMSN1	SAM domain, SH3 domain and nuclear localization signals 1
ZNF708	zinc finger protein 708
AKR1D1	aldo-keto reductase family 1 member D1
IL33	interleukin 33
YPEL5	yippee like 5
LRIG1	leucine rich repeats and immunoglobulin like domains 1
CYBRD1	cytochrome b reductase 1
OR2H1	olfactory receptor family 2 subfamily H member 1
ERC1	ELKS/RAB6-interacting/CAST family member 1
LRP12	LDL receptor related protein 12
MEF2A	myocyte enhancer factor 2A
RBM44	RNA binding motif protein 44
LINGO2	leucine rich repeat and Ig domain containing 2
STXBP5	syntaxin binding protein 5
MAP2K1	mitogen-activated protein kinase kinase 1
PUM1	pumilio RNA binding family member 1
UGT2A3	UDP glucuronosyltransferase family 2 member A3
TOMM70	translocase of outer mitochondrial membrane 70
CSF2RB	colony stimulating factor 2 receptor beta common subunit
SLC38A2	solute carrier family 38 member 2

## Sheet: miR-4754
No Target Genes with Target Score above 90

## Sheet: miR-509-3p
Gene Symbol	Gene Description
ST3GAL2	ST3 beta-galactoside alpha-2,3-sialyltransferase 2
DDAH1	dimethylarginine dimethylaminohydrolase 1
OSBP	oxysterol binding protein
MMD2	monocyte to macrophage differentiation associated 2
PIP5K1B	phosphatidylinositol-4-phosphate 5-kinase type 1 beta
RAB5C	RAB5C, member RAS oncogene family
VEZF1	vascular endothelial zinc finger 1
RFX3	regulatory factor X3
KATNBL1	katanin regulatory subunit B1 like 1
HABP4	hyaluronan binding protein 4
ZNF345	zinc finger protein 345
USP27X	ubiquitin specific peptidase 27 X-linked
RNF130	ring finger protein 130
MAP3K8	mitogen-activated protein kinase kinase kinase 8
ENTPD3	ectonucleoside triphosphate diphosphohydrolase 3
BRWD1	bromodomain and WD repeat domain containing 1

## Sheet: miR-543
Gene Symbol	Gene Description
FBXO34	F-box protein 34
TBC1D1	TBC1 domain family member 1
DMXL2	Dmx like 2
ONECUT2	one cut homeobox 2
NWD2	NACHT and WD repeat domain containing 2
MAPK1	mitogen-activated protein kinase 1
GPCPD1	glycerophosphocholine phosphodiesterase 1
LIFR	LIF receptor alpha
KLHL5	kelch like family member 5
PER3	period circadian regulator 3
ANO5	anoctamin 5
ZBTB43	zinc finger and BTB domain containing 43
PLAG1	PLAG1 zinc finger
IL1A	interleukin 1 alpha
SLC38A4	solute carrier family 38 member 4
STT3B	STT3B, catalytic subunit of the oligosaccharyltransferase complex
OSBPL8	oxysterol binding protein like 8
GOLGA6L4	golgin A6 family-like 4
FMNL2	formin like 2
ST6GALNAC3	ST6 N-acetylgalactosaminide alpha-2,6-sialyltransferase 3
TNFSF11	TNF superfamily member 11
ZFHX4	zinc finger homeobox 4
YTHDC1	YTH domain containing 1
LMO1	LIM domain only 1
PRTG	protogenin
MTF2	metal response element binding transcription factor 2
DYNC1LI2	dynein cytoplasmic 1 light intermediate chain 2
FIGN	fidgetin, microtubule severing factor
LRRC8D	leucine rich repeat containing 8 VRAC subunit D
PRKG1	protein kinase cGMP-dependent 1
WASL	Wiskott-Aldrich syndrome like
GOLGA8J	golgin A8 family member J
GOLGA8H	golgin A8 family member H
GOLGA8M	golgin A8 family member M
IKZF5	IKAROS family zinc finger 5
RBM46	RNA binding motif protein 46
SCG2	secretogranin II
GOLGA8O	golgin A8 family member O
GVQW2	GVQW motif containing 2
NR3C1	nuclear receptor subfamily 3 group C member 1
TCERG1	transcription elongation regulator 1
RBM47	RNA binding motif protein 47
UBE2W	ubiquitin conjugating enzyme E2 W
GOLGA8R	golgin A8 family member R
GOLGA8N	golgin A8 family member N
CYB5R4	cytochrome b5 reductase 4
GOLGA8K	golgin A8 family member K
ABHD13	abhydrolase domain containing 13
ADAM9	ADAM metallopeptidase domain 9
OSBPL3	oxysterol binding protein like 3
GHITM	growth hormone inducible transmembrane protein
SS18L1	SS18L1, nBAF chromatin remodeling complex subunit
PIAS1	protein inhibitor of activated STAT 1
PLEKHA8	pleckstrin homology domain containing A8
CTDSPL	CTD small phosphatase like
LOC728392	uncharacterized LOC728392
ANKRD13C	ankyrin repeat domain 13C
DACH1	dachshund family transcription factor 1
CREB1	cAMP responsive element binding protein 1
PCSK1	proprotein convertase subtilisin/kexin type 1
HSPA12A	heat shock protein family A (Hsp70) member 12A
PPP3R1	protein phosphatase 3 regulatory subunit B, alpha
BACH2	BTB domain and CNC homolog 2
KCNQ5	potassium voltage-gated channel subfamily Q member 5
NADK2	NAD kinase 2, mitochondrial
NAALADL2	N-acetylated alpha-linked acidic dipeptidase like 2
PSIP1	PC4 and SFRS1 interacting protein 1
BMP2K	BMP2 inducible kinase
LRRN1	leucine rich repeat neuronal 1
EPS8	epidermal growth factor receptor pathway substrate 8
METAP1	methionyl aminopeptidase 1
CDH8	cadherin 8
SNX18	sorting nexin 18
TNPO1	transportin 1
GRIK2	glutamate ionotropic receptor kainate type subunit 2
RAB30	RAB30, member RAS oncogene family
SLC7A11	solute carrier family 7 member 11
FASTKD1	FAST kinase domains 1
CCDC117	coiled-coil domain containing 117
HS3ST3A1	heparan sulfate-glucosamine 3-sulfotransferase 3A1
BIRC6	baculoviral IAP repeat containing 6
MIA2	MIA SH3 domain ER export factor 2
PDE5A	phosphodiesterase 5A
CADM2	cell adhesion molecule 2
SIRT1	sirtuin 1
CDH2	cadherin 2
ZFAND4	zinc finger AN1-type containing 4
SLC16A6	solute carrier family 16 member 6
AQP4	aquaporin 4
FAM160A2	family with sequence similarity 160 member A2
EREG	epiregulin
STRBP	spermatid perinuclear RNA binding protein
PLA2G4A	phospholipase A2 group IVA
SEL1L	SEL1L, ERAD E3 ligase adaptor subunit
RPE65	RPE65, retinoid isomerohydrolase
BRD1	bromodomain containing 1
GPBP1	GC-rich promoter binding protein 1
GABRA1	gamma-aminobutyric acid type A receptor alpha1 subunit
NMT2	N-myristoyltransferase 2
EEA1	early endosome antigen 1
CALHM4	calcium homeostasis modulator family member 4
ING1	inhibitor of growth family member 1
THUMPD1	THUMP domain containing 1
DOP1B	DOP1 leucine zipper like protein B
NR1D2	nuclear receptor subfamily 1 group D member 2
PF4V1	platelet factor 4 variant 1
PKD2	polycystin 2, transient receptor potential cation channel
RORA	RAR related orphan receptor A
B3GALT1	beta-1,3-galactosyltransferase 1
CEP97	centrosomal protein 97
GOLGA8A	golgin A8 family member A
DPY19L3	dpy-19 like C-mannosyltransferase 3
C19orf12	chromosome 19 open reading frame 12
HECA	hdc homolog, cell cycle regulator
NFAT5	nuclear factor of activated T cells 5
SERPINI1	serpin family I member 1
KLF6	Kruppel like factor 6
RNF7	ring finger protein 7
GRM8	glutamate metabotropic receptor 8
TMEM252	transmembrane protein 252
CREBRF	CREB3 regulatory factor
PEAK1	pseudopodium enriched atypical kinase 1
MATR3	matrin 3
JMY	junction mediating and regulatory protein, p53 cofactor
RBM26	RNA binding motif protein 26
ELOVL2	ELOVL fatty acid elongase 2
CCDC141	coiled-coil domain containing 141
MTCL1	microtubule crosslinking factor 1
GOLGA6L9	golgin A6 family-like 9
TESMIN	testis expressed metallothionein like protein
ARL5A	ADP ribosylation factor like GTPase 5A
TCF7L2	transcription factor 7 like 2
SLC12A5	solute carrier family 12 member 5
ZNF566	zinc finger protein 566
GOLGA6L10	golgin A6 family-like 10
CASK	calcium/calmodulin dependent serine protein kinase
AKAP6	A-kinase anchoring protein 6
DCP1A	decapping mRNA 1A
SELENOT	selenoprotein T

## Sheet: miR-571
Gene Symbol	Gene Description
REG1A	regenerating family member 1 alpha
LAMA1	laminin subunit alpha 1
ZNF426	zinc finger protein 426
KCNH7	potassium voltage-gated channel subfamily H member 7
SCRT2	scratch family transcriptional repressor 2
CYP24A1	cytochrome P450 family 24 subfamily A member 1
SPAG8	sperm associated antigen 8
MEMO1	mediator of cell motility 1
GPC6	glypican 6
TXK	TXK tyrosine kinase
RAB9A	RAB9A, member RAS oncogene family
CHD1	chromodomain helicase DNA binding protein 1
CDRT1	CMT1A duplicated region transcript 1
PPP1R12B	protein phosphatase 1 regulatory subunit 12B
SAMD12	sterile alpha motif domain containing 12
CSNK2A1	casein kinase 2 alpha 1
ERLIN2	ER lipid raft associated 2

## Sheet: miR-619-5p
Gene Symbol	Gene Description
NAA50	N(alpha)-acetyltransferase 50, NatE catalytic subunit
CORO1C	coronin 1C
GPATCH8	G-patch domain containing 8
CYP20A1	cytochrome P450 family 20 subfamily A member 1
COPG2	coatomer protein complex subunit gamma 2
CPEB1	cytoplasmic polyadenylation element binding protein 1
ABHD18	abhydrolase domain containing 18
ETS1	ETS proto-oncogene 1, transcription factor
METTL21A	methyltransferase like 21A
SLC7A14	solute carrier family 7 member 14
CCNT1	cyclin T1
NR3C1	nuclear receptor subfamily 3 group C member 1
MDM1	Mdm1 nuclear protein
MTX3	metaxin 3
ESRP1	epithelial splicing regulatory protein 1
LETM2	leucine zipper and EF-hand containing transmembrane protein 2
SOGA1	suppressor of glucose, autophagy associated 1
POLH	DNA polymerase eta
TIMM50	translocase of inner mitochondrial membrane 50
TCN1	transcobalamin 1
AGAP1	ArfGAP with GTPase domain, ankyrin repeat and PH domain 1
SPOCK1	SPARC (osteonectin), cwcv and kazal like domains proteoglycan 1
SMIM14	small integral membrane protein 14
FAM104B	family with sequence similarity 104 member B
VLDLR	very low density lipoprotein receptor
MASP1	mannan binding lectin serine peptidase 1
CENPU	centromere protein U
PLEKHG4B	pleckstrin homology and RhoGEF domain containing G4B
PRR11	proline rich 11
STON2	stonin 2
GLCE	glucuronic acid epimerase
SUSD5	sushi domain containing 5
PDE4C	phosphodiesterase 4C
ANAPC16	anaphase promoting complex subunit 16
LGI1	leucine rich glioma inactivated 1
MAVS	mitochondrial antiviral signaling protein
TRMT10C	tRNA methyltransferase 10C, mitochondrial RNase P subunit

## Sheet: miR-6729-3p
Gene Symbol	Gene Description
ODF2L	outer dense fiber of sperm tails 2 like
LRRC66	leucine rich repeat containing 66
SCAMP1	secretory carrier membrane protein 1
PLEKHS1	pleckstrin homology domain containing S1
SRF	serum response factor
DLG3	discs large MAGUK scaffold protein 3
PNPLA1	patatin like phospholipase domain containing 1
TCFL5	transcription factor like 5
SIRT7	sirtuin 7
SFMBT1	Scm like with four mbt domains 1
NEGR1	neuronal growth regulator 1
TRMT13	tRNA methyltransferase 13 homolog
TASOR	transcription activation suppressor
SLC4A1	solute carrier family 4 member 1 (Diego blood group)
KPNB1	karyopherin subunit beta 1
RASGRF1	Ras protein specific guanine nucleotide releasing factor 1
KLHL5	kelch like family member 5
PTPN11	protein tyrosine phosphatase, non-receptor type 11
ARHGAP36	Rho GTPase activating protein 36
POLR3D	RNA polymerase III subunit D
KLF3	Kruppel like factor 3
CEP97	centrosomal protein 97
FLII	FLII, actin remodeling protein
NDST2	N-deacetylase and N-sulfotransferase 2
SLC43A3	solute carrier family 43 member 3

[truncated: 5 more sheets: miR-147b-5p, miR-4524a-5p, miR-329-5p, >90 genes from all sig miRNAs, Primers]
